# Supplementary material for: Predicting Archaic Hominin Phenotypes from Genomic Data
Source: Annu Rev Genomics Hum Genet. Author manuscript; Available in PMC 2023 Jun 9. (PMC10250142; doi:10.1146/annurev-genom-111521-121903)
Supplement: Supplementary Tables [file NIHMS1899886-supplement-Supplementary_Tables.xlsx]

## Sheet: Denisovan
Supplemental Table 1. Phenotypes Associated with Denisovan Genetic Variants
Notes:
Most phenotypes represent Human Phenotype Ontology or GWAS Catalog terms.
Direction is given when specified or could be easily inferred.
Phenotype	Direction of Effect in Modern Humans	Category	Reference
Brown eye pigmentation	Increased likelihood	Appearance	Cerqueira et al. 2012, Meyer et al. 2012
Brown hair color	Increased likelihood	Appearance	Cerqueira et al. 2012, Meyer et al. 2012
Darker skin	Increased likelihood	Appearance	Cerqueira et al. 2012, Meyer et al. 2012
Darker brown hair	Increased likelihood	Appearance	Cerqueira et al. 2012, Meyer et al. 2012
Freckles	Reduced likelihood	Appearance	Cerqueira et al. 2012, Meyer et al. 2012
Pustule		Appearance	Colbran et al. 2019
Hirsutism		Appearance	Colbran et al. 2019
Implusivity		Behavior	Colbran et al. 2019
Nasal speech		Behavior	Colbran et al. 2019
Pachygyria		Brain	Colbran et al. 2019
Lissencephaly		Brain	Colbran et al. 2019
Transient mental disorders		Brain	Colbran et al. 2019
Recurrent respiratory infections		Health/Immune System	Colbran et al. 2019
Myocradial infarction		Health/Immune System	Colbran et al. 2019
Melanoma		Health/Immune System	Colbran et al. 2019
Mammary neoplasms		Health/Immune System	Colbran et al. 2019
Stomach neoplasms		Health/Immune System	Colbran et al. 2019
Neoplasm invasiveness		Health/Immune System	Colbran et al. 2019
Type 1 diabetes		Health/Immune System	Colbran et al. 2019
Hyperlipidemia		Health/Immune System	Colbran et al. 2019
Pulmonary embolism		Health/Immune System	Colbran et al. 2019
Short palpebral fissure		Morphology - Cranial	Colbran et al. 2019
Abnormality of dental structure		Morphology - Dental	Colbran et al. 2019
Abnormality of the periungual region		Morphology - Postcranial	Colbran et al. 2019
Single transverse palmar crease		Morphology - Postcranial	Colbran et al. 2019
Thick nail		Morphology - Postcranial	Colbran et al. 2019
Short tibia		Morphology - Postcranial	Colbran et al. 2019
2-3 toe syndactyly		Morphology - Postcranial	Colbran et al. 2019
Abnormal bone structure		Morphology - Postcranial	Colbran et al. 2019
Aplasia/Hypoplasia of the patella		Morphology - Postcranial	Colbran et al. 2019
Broad foot		Morphology - Postcranial	Colbran et al. 2019
Hypoparathyroidism		Physiology	Colbran et al. 2019
Aortic valve stenosis		Physiology	Colbran et al. 2019
Left ventricular hypertrophy		Physiology	Colbran et al. 2019
Polycystic ovary syndrome		Reproduction	Colbran et al. 2019
Spontaneous abortion		Reproduction	Colbran et al. 2019
H. pylori seroprevalence	Reduced	Health/Immune System	Dannemann et al. 2016
Subspectibility to allergic disease	Increased risk	Health/Immune System	Dannemann et al. 2016
Microcephaly	Directionality could not be reconstructed	Morphology - Cranial	Gokhman et al. 2019
Oxycephaly	Flat skull top	Morphology - Cranial	Gokhman et al. 2019
Dolichocephaly	Directionality could not be reconstructed	Morphology - Cranial	Gokhman et al. 2019
Small face	Longer face (see HP:0000275 for width)	Morphology - Cranial	Gokhman et al. 2019
Narrow face	Wider face	Morphology - Cranial	Gokhman et al. 2019
Pointed chin	Wider anterior mandible compared to posterior	Morphology - Cranial	Gokhman et al. 2019
Triangular face	no difference	Morphology - Cranial	Gokhman et al. 2019
Short chin	Increased distance between the vermilion border of the lower lip to the inferior point of the chin	Morphology - Cranial	Gokhman et al. 2019
High forehead	Low forehead	Morphology - Cranial	Gokhman et al. 2019
Narrow nose	Directionality could not be reconstructed	Morphology - Cranial	Gokhman et al. 2019
Deeply set eye	Directionality could not be reconstructed	Morphology - Cranial	Gokhman et al. 2019
Craniosynostosis	Directionality could not be reconstructed	Morphology - Cranial	Gokhman et al. 2019
Small foramen magnum	Directionality could not be reconstructed	Morphology - Cranial	Gokhman et al. 2019
Long nose	Directionality could not be reconstructed	Morphology - Cranial	Gokhman et al. 2019
Biparietal narrowing	Wider biparietal distance	Morphology - Cranial	Gokhman et al. 2019
Flat forehead	Directionality could not be reconstructed	Morphology - Cranial	Gokhman et al. 2019
Widely patent fontanelles and sutures	Directionality could not be reconstructed	Morphology - Cranial	Gokhman et al. 2019
Decreased cranial base ossification	Larger cranial base	Morphology - Cranial	Gokhman et al. 2019
Narrow palate	Wider palate	Morphology - Dental	Gokhman et al. 2019
Pierre-Robin sequence	Mandible protruding forward	Morphology - Dental	Gokhman et al. 2019
High palate	Low palate	Morphology - Dental	Gokhman et al. 2019
Dental crowding	Longer dental arch	Morphology - Dental	Gokhman et al. 2019
Taurodontia	Directionality could not be reconstructed	Morphology - Dental	Gokhman et al. 2019
Delayed eruption of primary teeth	Earlier eruption of primary teeth	Morphology - Dental	Gokhman et al. 2019
Microdontia	Directionality could not be reconstructed	Morphology - Dental	Gokhman et al. 2019
Diastema	Directionality could not be reconstructed	Morphology - Dental	Gokhman et al. 2019
Hypoplasia of dental enamel	Thicker dental enamel	Morphology - Dental	Gokhman et al. 2019
Premature loss of permanent teeth	no difference	Morphology - Dental	Gokhman et al. 2019
Pectus carinatum	Directionality could not be reconstructed	Morphology - Postcranial	Gokhman et al. 2019
Hypoplastic scapulae	Larger scapula	Morphology - Postcranial	Gokhman et al. 2019
Thin ribs	Thick ribs	Morphology - Postcranial	Gokhman et al. 2019
Platyspondyly	Directionality could not be reconstructed	Morphology - Postcranial	Gokhman et al. 2019
Osteoporosis	Directionality could not be reconstructed	Morphology - Postcranial	Gokhman et al. 2019
Tapered finger	Wide fingertips	Morphology - Postcranial	Gokhman et al. 2019
Carpal bone hypoplasia	Larger carpal bones	Morphology - Postcranial	Gokhman et al. 2019
Coxa valga	Directionality could not be reconstructed	Morphology - Postcranial	Gokhman et al. 2019
Osteomalacia	Increased bone mineralization (see Osteoporosis phenotype)	Morphology - Postcranial	Gokhman et al. 2019
Delayed skeletal maturation	Earlier skeletal maturation	Morphology - Postcranial	Gokhman et al. 2019
Kyphoscoliosis	Directionality could not be reconstructed	Morphology - Postcranial	Gokhman et al. 2019
Metaphyseal cupping	Wider diaphyses, narrower metaphyses	Morphology - Postcranial	Gokhman et al. 2019
Enlarged joints	Directionality could not be reconstructed	Morphology - Postcranial	Gokhman et al. 2019
Flattened epiphysis	Rounder epiphyses	Morphology - Postcranial	Gokhman et al. 2019
Shallow acetabular fossae	Deeper acetabular fossae	Morphology - Postcranial	Gokhman et al. 2019
Narrow greater sacrosciatic notches	Directionality could not be reconstructed	Morphology - Postcranial	Gokhman et al. 2019
Large tarsal bones	Directionality could not be reconstructed	Morphology - Postcranial	Gokhman et al. 2019
Broad long bones	Directionality could not be reconstructed	Morphology - Postcranial	Gokhman et al. 2019
Bowing of the long bones	Directionality could not be reconstructed		Gokhman et al. 2019
Mandibular condyle hypoplasia	Larger condyle		Gokhman et al. 2019
Hypoplastic cervical vertebrae	Larger neck vertebrae		Gokhman et al. 2019
Posterior vertebral hypoplasia	Posterior vertebral hyperplasia		Gokhman et al. 2019
Narrow femoral neck	Wider femoral neck		Gokhman et al. 2019
Hypoplastic pelvis	Larger pelvis		Gokhman et al. 2019
Underdeveloped supraorbital ridges	Directionality could not be reconstructed		Gokhman et al. 2019
Flat face	More protruding face (More prognathism)		Gokhman et al. 2019
Enlarged thorax	Directionality could not be reconstructed		Gokhman et al. 2019
Short femoral neck	Longer femoral neck		Gokhman et al. 2019
Psoriasis	Increased risk	Health/Immune System	Lin et al. 2015
Male pattern baldness	Increased likelihood	Appearance	Meyer et al. 2012
Shovel-shaped incisors	Reduced likelihood	Appearance	Meyer et al. 2012
Different hair morphology		Appearance	Meyer et al. 2012
Alcoholism	Increased risk	Behavior	Meyer et al. 2012
Nicotine dependence	Increased risk	Behavior	Meyer et al. 2012
Schizophrenia	Increased risk	Behavior	Meyer et al. 2012
Exploratory behavior and fast response to aversive stimuli		Behavior	Meyer et al. 2012
Decreased empathy	Reduced risk	Behavior	Meyer et al. 2012
Alzheimer's disease	Increased risk	Brain	Meyer et al. 2012
Number of dopamine binding sites in the brain	Reduced	Brain	Meyer et al. 2012
Diabetes	Increased risk	Health/Immune System	Meyer et al. 2012
Obesity	Increased risk	Health/Immune System	Meyer et al. 2012
Wet earwax	Increased risk	Physiology	Meyer et al. 2012
Lactose intolerance in sub-Saharan Africa	Increased risk	Physiology	Meyer et al. 2012
Impaired muscle performance	Reduced risk	Physiology	Meyer et al. 2012
Mean corpuscular hemoglobin concentration		Physiology	Skov et al. 2020

## Sheet: Neanderthal
Supplemental Table 2. Phenotypes Associated with Neanderthal Genetic Variants
Notes:
We include phenotypes inferred from studies that used any of the available Neanderthal sequence. Therefore, this list represents the range of possible phenotypes.
Most phenotypes represent Human Phenotype Ontology or GWAS Catalog terms.
Direction is given when specified or could be easily inferred.
Phenotype	Direction of Effect in Modern Humans	Category	Reference
Suicide attempts in bipolar disorder		Behavior	Chintalapati et al. 2017
Type 2 diabetes		Health/Immune System	Chintalapati et al. 2017
Insulin-related traits		Health/Immune System	Chintalapati et al. 2017
Cleft lip		Morphology - Dental	Chintalapati et al. 2017
Age-related macular degeneration		Physiology	Chintalapati et al. 2017
Menarche (age at onset)		Reproduction	Chintalapati et al. 2017
Preeclampsia		Reproduction	Chintalapati et al. 2017
Erythroderma		Appearance	Colbran et al. 2019
Abnormality of skin pigmentation		Appearance	Colbran et al. 2019
Disproportionate tall stature		Appearance	Colbran et al. 2019
Hirsutism		Appearance	Colbran et al. 2019
Transient mental disorders		Brain	Colbran et al. 2019
Recurrent respiratory infections		Health/Immune System	Colbran et al. 2019
Myocradial infarction		Health/Immune System	Colbran et al. 2019
Melanoma		Health/Immune System	Colbran et al. 2019
Mammary neoplasms		Health/Immune System	Colbran et al. 2019
Stomach neoplasms		Health/Immune System	Colbran et al. 2019
Neoplasm invasiveness		Health/Immune System	Colbran et al. 2019
Type 1 diabetes		Health/Immune System	Colbran et al. 2019
Hyperlipidemia		Health/Immune System	Colbran et al. 2019
Pulmonary embolism		Health/Immune System	Colbran et al. 2019
Short palpebral fissure		Morphology - Cranial	Colbran et al. 2019
Conical incisor		Morphology - Dental	Colbran et al. 2019
Peg-shaped maxiallary lateral incisors		Morphology - Dental	Colbran et al. 2019
Abnormality of incisor morphology		Morphology - Dental	Colbran et al. 2019
Conical tooth		Morphology - Dental	Colbran et al. 2019
Abnormality of the incisor		Morphology - Dental	Colbran et al. 2019
2-3 toe syndactyly		Morphology - Postcranial	Colbran et al. 2019
Abnormal bone structure		Morphology - Postcranial	Colbran et al. 2019
Aplasia/Hypoplasia of the patella		Morphology - Postcranial	Colbran et al. 2019
Broad foot		Morphology - Postcranial	Colbran et al. 2019
Neoplasm by histology		Physiology	Colbran et al. 2019
Buphthalmos		Physiology	Colbran et al. 2019
Aortic valve stenosis		Physiology	Colbran et al. 2019
Left ventricular hypertrophy		Physiology	Colbran et al. 2019
Polycystic ovary syndrome		Reproduction	Colbran et al. 2019
Spontaneous abortion		Reproduction	Colbran et al. 2019
Electron leakage	Increase	Physiology	Coppo et al. 2022
Oxidative stress	Increased risk	Physiology	Coppo et al. 2022
Cytokine production	Increase	Health/Immune System	Coppo et al. 2022
Disorders involving the immune system	Increased risk	Health/Immune System	Coppo et al. 2022
Peripheral vascular disease	Increased risk	Health/Immune System	Coppo et al. 2022
Inflammatory bowel disease	Increased risk	Health/Immune System	Coppo et al. 2022
TEMRA cell (CD45RA+ CD28− CD8+) count	Increase	Health/Immune System	Coppo et al. 2022
Hair color		Appearance	Dannemann and Kelso 2017
Skin color		Appearance	Dannemann and Kelso 2017
Ease of skin tanning		Appearance	Dannemann and Kelso 2017
Comparative height size at age 10 years		Appearance	Dannemann and Kelso 2017
Incidence of childhood sunburn		Appearance	Dannemann and Kelso 2017
Sitting height		Appearance	Dannemann and Kelso 2017
Morning or evening person		Behavior	Dannemann and Kelso 2017
Daytime dozing or sleeping		Behavior	Dannemann and Kelso 2017
Pulse rate		Physiology	Dannemann and Kelso 2017
Impedence of leg (left)		Physiology	Dannemann and Kelso 2017
Impedence of leg (right)		Physiology	Dannemann and Kelso 2017
H. pylori seroprevalence	Reduced	Health/Immune System	Dannemann et al. 2016
Subspectibility to allergic disease	Increased risk	Health/Immune System	Dannemann et al. 2016
Microcephaly	Reconstructed as divergent	Morphology - Cranial	Gokhman et al. 2019
Oxycephaly	Higher skull cap	Morphology - Cranial	Gokhman et al. 2019
Dolichocephaly	Reconstructed as divergent	Morphology - Cranial	Gokhman et al. 2019
Small face	Small face	Morphology - Cranial	Gokhman et al. 2019
Narrow face	Narrow face	Morphology - Cranial	Gokhman et al. 2019
Pointed chin	Narrower anterior mandible compared to posterior	Morphology - Cranial	Gokhman et al. 2019
Triangular face	More triangular face (narrow mandible compared to the width of the temporal bones)	Morphology - Cranial	Gokhman et al. 2019
Short chin	Decreased distance between the vermilion border of the lower lip to the inferior point of the chin	Morphology - Cranial	Gokhman et al. 2019
Broad forehead	Reconstructed as divergent	Morphology - Cranial	Gokhman et al. 2019
High forehead	High forehead	Morphology - Cranial	Gokhman et al. 2019
Narrow nose	Reconstructed as divergent	Morphology - Cranial	Gokhman et al. 2019
Deeply set eye	Reconstructed as divergent	Morphology - Cranial	Gokhman et al. 2019
Hypotelorism	Reconstructed as divergent	Morphology - Cranial	Gokhman et al. 2019
Craniosynostosis	Reconstructed as divergent	Morphology - Cranial	Gokhman et al. 2019
Long nose	Reconstructed as divergent	Morphology - Cranial	Gokhman et al. 2019
Widely patent fontanelles and sutures	Broad fontanelles and sutures	Morphology - Cranial	Gokhman et al. 2019
Decreased cranial base ossification	Smaller cranial base	Morphology - Cranial	Gokhman et al. 2019
Decreased calvarial ossification	Reconstructed as divergent	Morphology - Cranial	Gokhman et al. 2019
Underdeveloped supraorbital ridges	Reconstructed as divergent	Morphology - Cranial	Gokhman et al. 2019
Enlarged vestibular aqueduct	Reconstructed as divergent	Morphology - Cranial	Gokhman et al. 2019
Flat face	Flat face	Morphology - Cranial	Gokhman et al. 2019
Small foramen magnum	Reconstructed as divergent	Morphology - Cranial	Gokhman et al. 2019
Flat forehead	Reconstructed as divergent	Morphology - Cranial	Gokhman et al. 2019
Narrow palate	Narrow palate	Morphology - Dental	Gokhman et al. 2019
Pierre-Robin sequence	Retracted mandible	Morphology - Dental	Gokhman et al. 2019
High palate	High palate	Morphology - Dental	Gokhman et al. 2019
Dental crowding	Reconstructed as divergent	Morphology - Dental	Gokhman et al. 2019
Taurodontia	Taurodontia	Morphology - Dental	Gokhman et al. 2019
Delayed eruption of primary teeth	Later eruption of primary teeth	Morphology - Dental	Gokhman et al. 2019
Microdontia	Reconstructed as divergent	Morphology - Dental	Gokhman et al. 2019
Hypoplasia of dental enamel	Hypoplasia of dental enamel	Morphology - Dental	Gokhman et al. 2019
Premature loss of permanent teeth	Early loss of permanent teeth	Morphology - Dental	Gokhman et al. 2019
Pectus carinatum	Reconstructed as divergent	Morphology - Postcranial	Gokhman et al. 2019
Hypoplastic scapulae	Hypoplastic scapulae	Morphology - Postcranial	Gokhman et al. 2019
Thin ribs	Thin ribs	Morphology - Postcranial	Gokhman et al. 2019
Anterior rib cupping	Reconstructed as divergent	Morphology - Postcranial	Gokhman et al. 2019
Posterior rib cupping	Reconstructed as divergent	Morphology - Postcranial	Gokhman et al. 2019
Platyspondyly	Reconstructed as divergent	Morphology - Postcranial	Gokhman et al. 2019
Tapered finger	Narrow fingertips	Morphology - Postcranial	Gokhman et al. 2019
Carpal bone hypoplasia	Carpal bone hypoplasia	Morphology - Postcranial	Gokhman et al. 2019
Coxa valga	Reconstructed as divergent	Morphology - Postcranial	Gokhman et al. 2019
Osteomalacia	Decreased bone mineralization	Morphology - Postcranial	Gokhman et al. 2019
Delayed skeletal maturation	Delayed skeletal maturation	Morphology - Postcranial	Gokhman et al. 2019
Kyphoscoliosis	Reconstructed as divergent	Morphology - Postcranial	Gokhman et al. 2019
Genu valgum	Reconstructed as divergent	Morphology - Postcranial	Gokhman et al. 2019
Metaphyseal cupping	Narrower diaphyses, wider metaphyses	Morphology - Postcranial	Gokhman et al. 2019
Enlarged joints	Reconstructed as divergent	Morphology - Postcranial	Gokhman et al. 2019
Flattened epiphysis	Less round epiphyses	Morphology - Postcranial	Gokhman et al. 2019
Shallow acetabular fossae	Shallow acetabular fossae	Morphology - Postcranial	Gokhman et al. 2019
Short sacroiliac notch	Reconstructed as divergent	Morphology - Postcranial	Gokhman et al. 2019
Hypoplasia of the odontoid process	Reconstructed as divergent	Morphology - Postcranial	Gokhman et al. 2019
Narrow greater sacrosciatic notches	Narrow greater sacrosciatic notches	Morphology - Postcranial	Gokhman et al. 2019
Beaking of vertebral bodies	Reconstructed as divergent	Morphology - Postcranial	Gokhman et al. 2019
Large tarsal bones	Reconstructed as divergent	Morphology - Postcranial	Gokhman et al. 2019
Bowing of the long bones	Bowing of the long bones	Morphology - Postcranial	Gokhman et al. 2019
Hypoplastic cervical vertebrae	Hypoplastic cervical vertebrae	Morphology - Postcranial	Gokhman et al. 2019
Posterior vertebral hypoplasia	Posterior vertebral hypoplasia	Morphology - Postcranial	Gokhman et al. 2019
Narrow femoral neck	Narrow femoral neck	Morphology - Postcranial	Gokhman et al. 2019
Hypoplastic pelvis	Hypoplastic pelvis	Morphology - Postcranial	Gokhman et al. 2019
Clinodactyly	Reconstructed as divergent	Morphology - Postcranial	Gokhman et al. 2019
Enlarged thorax	Reconstructed as divergent	Morphology - Postcranial	Gokhman et al. 2019
Short femoral neck	Short femoral neck	Morphology - Postcranial	Gokhman et al. 2019
Short tubular bones (hand)	Reconstructed as divergent	Morphology - Postcranial	Gokhman et al. 2019
Broad long bones	Reconstructed as divergent	Morphology - Postcranial	Gokhman et al. 2019
Endocranial globularity	Reduced	Morphology - Cranial	Gunz et al. 2019
Steroid metabolism		Physiology	Lin et al. 2015
Lipid biosynthetic pathway		Physiology	Lin et al. 2015
Spermatogenesis		Reproduction	Lin et al. 2015
Type 1 Balding	Increased risk	Appearance	McArthur et al. 2021
Morning person	Increased likelihood	Behavior	McArthur et al. 2021
Autoimmune disease		Health/Immune System	McArthur et al. 2021
Sunburn	Increased risk	Health/Immune System	McArthur et al. 2021
White blood cell count	Lower	Health/Immune System	McArthur et al. 2021
Heel T score	More Dense	Morphology - Postcranial	McArthur et al. 2021
Forced vital capacity	Larger	Physiology	McArthur et al. 2021
Earlier menopause	Increased risk	Reproduction	McArthur et al. 2021
Antiviral enzyme encoded by OAS1	Higher activity	Health/Immune System	Sams et al. 2016
Smoking behavior		Behavior	Sankararaman et al. 2014
Systematic lupus erythematosus		Health/Immune System	Sankararaman et al. 2014
Primary biliary cirrhosis		Health/Immune System	Sankararaman et al. 2014
Crohn's disease		Health/Immune System	Sankararaman et al. 2014
IL-18 levels		Health/Immune System	Sankararaman et al. 2014
Type-2 Diabetes		Health/Immune System	Sankararaman et al. 2014
Optic disc size		Physiology	Sankararaman et al. 2014
Mood disorders	Increased risk	Behavior	Simonti et al. 2016
Depression	Increased risk	Behavior	Simonti et al. 2016
Tobacca use disorder	Increased risk	Behavior	Simonti et al. 2016
Actinic keratosis	Increased risk	Health/Immune System	Simonti et al. 2016
Obesity	Increased risk	Health/Immune System	Simonti et al. 2016
Seborrheic keratosis	Increased risk	Health/Immune System	Simonti et al. 2016
Overweight	Increased risk	Health/Immune System	Simonti et al. 2016
Acute upper respiratory infections	Increased risk	Health/Immune System	Simonti et al. 2016
Coronary atherosclerosis	Increased risk	Health/Immune System	Simonti et al. 2016
Hypercoagulable state	Increased risk	Health/Immune System	Simonti et al. 2016
Protein-calorie malnutrition	Increased risk	Health/Immune System	Simonti et al. 2016
Symptoms involving urinary system	Increased risk	Physiology	Simonti et al. 2016
Mean corpuscular hemoglobin concentration		Physiology	Skov et al. 2020
Prostate specific antigen		Physiology	Skov et al. 2020
Plasma prothrombin time		Physiology	Skov et al. 2020
Susceptibility to COVID-19	Increased risk	Health/Immune System	Zeberg and Pääbo 2020
Susceptibility to COVID-19	Decreased risk	Health/Immune System	Zeberg and Pääbo 2021
Pain sensitivty	Increased risk	Physiology	Zeberg et al. 2020a
Earlier menopause	Increased risk	Reproduction	Zeberg et al. 2020b
Hemorrhage in early pregnancy	Decreased risk	Reproduction	Zeberg et al. 2020b
Sisters	More siblings	Reproduction	Zeberg et al. 2020b
